# Supplementary material for: Formation of Secondary and Tertiary Volatile Compounds Resulting from the Lipid Oxidation of Rapeseed Oil
Source: Foods. 2021 Oct 12;10(10):2417. doi: 10.3390/foods10102417 (PMC8535505; doi:10.3390/foods10102417)
Supplement: Supplementary file 1 [file foods-10-02417-s001.zip]

Archive with 1 entries (1 files):
- foods-1380986-supplementary.pdf
